# Supplementary material for: The Cap-Independent Translation of Survivin 5′UTR and HIV-1 IRES Sequences Is Inhibited by Oxidative Stress Produced by H. pylori Gamma-Glutamyl Transpeptidase Activity
Source: Biomolecules. 2026 Jan 19;16(1):164. doi: 10.3390/biom16010164 (PMC12839084; doi:10.3390/biom16010164)
Supplement: Supplementary file 1 [file biomolecules-16-00164-s001.zip]

Archive with 1 entries (1 files):
- biomolecules-4093502-supplementary.pdf
